# Supplementary material for: Identifying genetic modifiers of age-associated penetrance in X-linked dystonia-parkinsonism
Source: Nat Commun. 2021 May 28;12:3216. doi: 10.1038/s41467-021-23491-4 (PMC8163740; doi:10.1038/s41467-021-23491-4)
Supplement: Supplementary file 4 — Supplementary Data 1 [file 41467_2021_23491_MOESM4_ESM.xlsx]

## Sheet: Sheet1
Gene symbol	SNP ID	p-value	Normalized effect size	Tissue
MSH3	rs245013	4.4e-42	0.44	Thyroid
		2.8e-30	0.52	Cells - Cultured fibroblasts
		4.5e-27	0.34	Whole Blood
		2.7e-25	0.34	Skin - Sun Exposed (Lower leg)
		1.2e-24	0.34	Skin - Not Sun Exposed (Suprapubic)
		3e-21	0.35	Nerve - Tibial
		1.2e-19	0.23	Muscle - Skeletal
		3.5e-18	0.28	Adipose - Subcutaneous
		5.2e-18	0.37	Colon - Sigmoid
		8e-18	0.3	Artery - Tibial
		4.3e-15	0.27	Adipose - Visceral (Omentum)
		7.5e-15	0.26	Esophagus - Muscularis
		7.9e-15	0.21	Esophagus - Mucosa
		1.2e-14	0.28	Colon - Transverse
		5.9e-14	0.26	Heart - Atrial Appendage
		1.4e-13	0.37	Artery - Aorta
		7.2e-11	0.21	Lung
		7.2e-11	0.31	Stomach
		2.2e-10	0.25	Breast - Mammary Tissue
		6.9e-10	0.27	Esophagus - Gastroesophageal Junction
		9.9e-10	0.31	Prostate
		1.6e-09	0.32	Adrenal Gland
		3.8e-09	0.17	Heart - Left Ventricle
		1.1e-08	0.27	Pancreas
		1.3e-08	0.29	Brain - Nucleus accumbens (basal ganglia)
		2.8e-07	0.32	Artery - Coronary
		6.5e-07	0.3	Pituitary
		8.9e-07	0.31	Spleen
		3.1e-06	0.32	Brain - Putamen (basal ganglia)
		3.6e-06	0.33	Brain - Cortex
		3.7e-06	0.38	Minor Salivary Gland
		6e-06	0.47	Brain - Amygdala
		1.4e-05	0.21	Liver
	rs1650697	1.5e-71	-0.85	Cells - Cultured fibroblasts
		4.5e-63	-0.58	Whole Blood
		1.4e-51	-0.56	Thyroid
		7.8e-45	-0.51	Skin - Sun Exposed (Lower leg)
		8.6e-44	-0.52	Skin - Not Sun Exposed (Suprapubic)
		3.3e-39	-0.51	Artery - Tibial
		8.4e-38	-0.55	Nerve - Tibial
		1.5e-37	-0.38	Esophagus - Mucosa
		6.5e-36	-0.35	Muscle - Skeletal
		1.5e-35	-0.45	Adipose - Subcutaneous
		5.1e-32	-0.62	Artery - Aorta
		5.6e-32	-0.42	Lung
		1.8e-30	-0.46	Adipose - Visceral (Omentum)
		2.2e-26	-0.45	Colon - Transverse
		4.9e-26	-0.56	Colon - Sigmoid
		1.5e-25	-0.4	Esophagus - Muscularis
		6.4e-23	-0.3	Heart - Left Ventricle
		1.8e-22	-0.5	Pancreas
		5.1e-21	-0.39	Heart - Atrial Appendage
		7.1e-21	-0.51	Stomach
		2.5e-20	-0.53	Adrenal Gland
		1.1e-18	-0.45	Esophagus - Gastroesophageal Junction
		2.2e-18	-0.4	Breast - Mammary Tissue
		2.1e-15	-0.54	Spleen
		2.3e-12	-0.55	Small Intestine - Terminal Ileum
		4.8e-12	-0.36	Liver
		4.1e-11	-0.47	Pituitary
		6.6e-11	-0.46	Vagina
		2.5e-10	-0.4	Prostate
		1.3e-09	-0.42	Artery - Coronary
		3.7e-08	-0.34	Brain - Nucleus accumbens (basal ganglia)
		2.3e-07	-0.45	Brain - Cortex
		4.8e-07	-0.41	Uterus
		1.6e-06	-0.45	Minor Salivary Gland
PMS2	rs62456190	1.6e-16	0.28	Cells - Cultured fibroblasts
		2.4e-13	0.23	Skin - Sun Exposed (Lower leg)
		5e-13	0.24	Lung
		5.3e-13	0.31	Heart - Atrial Appendage
		7e-13	0.31	Adipose - Subcutaneous
		1.4e-12	0.23	Muscle - Skeletal
		2e-12	0.21	Skin - Not Sun Exposed (Suprapubic)
		2e-12	0.29	Artery - Tibial
		8.4e-11	0.4	Pancreas
		3.3e-10	0.26	Adipose - Visceral (Omentum)
		3e-09	0.3	Adrenal Gland
		7.1e-09	0.42	Artery - Coronary
		9.8e-09	0.21	Whole Blood
		1.1e-08	0.2	Esophagus - Mucosa
		1.1e-08	0.25	Nerve - Tibial
		5.1e-08	0.28	Artery - Aorta
		1.3e-07	0.35	Prostate
		1.4e-07	0.29	Stomach
		2.6e-07	0.2	Thyroid
		2.6e-07	0.27	Colon - Transverse
		3.3e-07	0.36	Pituitary
		8.4e-07	0.25	Breast - Mammary Tissue
		1.4e-06	0.2	Heart - Left Ventricle
		1.6e-06	0.29	Testis
		3.5e-06	0.26	Colon - Sigmoid
		3.6e-06	0.23	Esophagus - Muscularis
		2.5e-05	0.26	Esophagus - Gastroesophageal Junction
