# Supplementary material for: Identifying genetic modifiers of age-associated penetrance in X-linked dystonia-parkinsonism
Source: Nat Commun. 2021 May 28;12:3216. doi: 10.1038/s41467-021-23491-4 (PMC8163740; doi:10.1038/s41467-021-23491-4)
Supplement: Supplementary file 5 — Supplementary Data 2 [file 41467_2021_23491_MOESM5_ESM.xlsx]

## Sheet: Sheet1
SNP ID (gene)	Probe set ID	p-values
		Average for all 10 regions	CRBL	FCTX	HIPP	MEDU	OCTX	PUTM	SNIG	TCTX	THAL	WHMT
rs245013 (MSH3)	2817868	3.5e-05	0.0012	0.011	0.9	0.3	0.38	0.021	0.54	0.044	0.0061	0.19
	2817850	0.0001	0.0043	0.029	0.71	0.56	0.19	0.036	0.27	0.027	7.1e-05	0.25
	2817908	0.0009	0.006	0.097	0.86	0.034	0.45	0.011	0.39	0.58	0.031	0.19
	2817912	0.0015	0.064	0.053	0.87	0.1	0.33	0.032	0.11	0.078	0.046	0.26
	2817882	0.0015	0.013	0.092	0.95	0.59	0.24	0.022	0.35	0.06	0.17	0.49
	2817871	0.19	0.58	0.99	0.0015	0.82	0.17	0.66	0.43	0.31	0.45	0.9
	2817896	0.0016	0.013	0.0026	0.44	0.21	0.0025	0.03	0.3	0.0018	0.3	0.13
	t2817837	0.0021	0.026	0.034	0.68	0.41	0.11	0.05	0.95	0.079	0.012	0.21
	2817907	0.0022	0.16	0.035	0.75	0.48	0.012	0.016	0.91	0.054	0.023	0.28
	2817866	0.0055	0.0023	0.073	0.9	0.64	0.021	0.0034	0.29	0.009	0.043	0.23
	2817914	0.0043	0.69	0.0028	0.73	0.15	0.51	0.13	0.78	0.057	0.068	0.55
	2817858	0.028	0.41	0.099	0.71	0.83	0.0035	0.22	0.37	0.065	0.24	0.11
	2817848	0.0068	0.16	0.28	0.24	0.85	0.069	0.065	0.26	0.37	0.16	0.17
	2817881	0.0071	0.015	0.18	0.73	0.69	0.73	0.019	0.23	0.068	0.079	0.26
	2817910	0.0078	0.02	0.37	0.28	0.5	0.5	0.34	0.95	0.7	0.36	0.024
	2817895	0.44	0.51	0.72	0.86	0.56	0.37	0.61	0.5	0.69	0.013	0.1
	2817847	0.026	0.042	0.096	0.23	0.45	0.94	0.2	0.23	0.11	0.013	0.58
	2817856	0.014	0.87	0.14	0.33	0.69	0.55	0.024	0.89	0.12	0.061	0.018
	2817890	0.21	0.29	0.015	0.17	0.38	0.41	0.62	0.19	0.82	0.12	0.26
	2817851	0.027	0.09	0.1	0.76	0.87	0.49	0.12	0.83	0.87	0.027	0.8
	2817887	0.61	0.31	0.072	0.56	0.73	0.61	0.67	0.03	0.79	0.33	0.78
	2817839	0.14	0.74	0.49	0.89	0.96	0.64	0.096	0.037	0.49	0.83	0.79
	2817883	0.045	0.42	0.6	0.38	0.87	0.098	0.1	0.97	0.44	0.14	0.75
	2817838	0.69	0.58	0.21	0.97	0.22	0.87	0.089	0.18	0.25	0.83	0.78
	2817892	0.38	0.5	0.089	0.32	0.23	0.26	0.39	0.13	0.92	0.11	0.49
	2817886	0.71	0.34	0.59	0.29	0.59	0.43	0.93	0.19	0.51	0.11	0.88
	2817870	0.26	0.97	0.92	0.65	0.32	0.86	0.79	0.73	0.43	0.23	0.31
rs33003 (MSH3)	2817892	0.006	0.26	0.12	0.099	9e-05	0.5	0.022	0.82	0.65	0.11	0.66
	2817887	0.003	0.089	0.096	0.098	0.00016	0.38	0.031	0.79	0.46	0.23	0.44
	2817866	0.017	0.025	0.43	0.26	0.012	0.21	0.00028	0.78	0.01	0.56	0.99
	2817868	0.00038	0.015	0.53	0.25	0.0033	0.75	0.0022	0.37	0.34	0.0025	0.64
	2817896	0.27	0.22	0.74	0.87	0.00058	0.42	0.076	0.69	0.17	0.81	0.69
	2817908	0.015	0.4	0.36	0.18	0.0088	0.8	0.00058	0.39	0.24	0.34	0.31
	2817850	0.021	0.03	0.92	0.052	0.024	0.95	0.17	0.87	0.094	0.00067	0.9
	2817890	0.0072	0.097	0.11	0.32	0.0014	0.45	0.087	0.87	0.86	0.05	0.42
	2817881	0.029	0.02	0.88	0.54	0.0025	0.42	0.041	0.39	0.18	0.1	0.89
	t2817837	0.02	0.048	0.71	0.14	0.003	0.66	0.043	0.97	0.068	0.015	0.98
	2817858	0.091	0.15	0.45	0.73	0.052	0.0043	0.044	0.16	0.16	0.54	0.7
	2817907	0.0057	0.2	0.084	0.35	0.0043	0.44	0.0064	0.85	0.1	0.018	0.33
	2817838	0.046	0.18	0.58	0.029	0.005	0.84	0.41	0.68	0.44	0.3	0.8
	2817914	0.14	0.22	0.94	0.89	0.0077	0.22	0.072	0.2	0.06	0.0071	0.52
	2817886	0.088	0.37	0.97	0.69	0.028	0.57	0.42	0.67	0.46	0.0097	0.98
	2817856	0.011	0.24	0.48	0.35	0.032	0.52	0.12	0.45	0.13	0.013	0.26
	2817882	0.022	0.055	0.52	0.53	0.018	0.45	0.11	0.55	0.061	0.012	0.99
	2817851	0.038	0.036	0.97	0.5	0.019	0.38	0.056	0.73	0.31	0.083	0.67
	2817912	0.25	0.61	0.81	0.26	0.029	0.51	0.065	0.54	0.24	0.55	0.38
	2817870	0.5	0.03	0.3	0.29	0.56	0.17	0.91	0.84	0.3	0.033	0.28
	2817848	0.092	0.7	0.88	0.05	0.35	0.59	0.23	0.33	0.085	0.37	0.59
	2817847	0.19	0.13	0.81	0.073	0.13	0.99	0.065	0.96	0.3	0.11	0.86
	2817910	0.53	0.32	0.35	0.64	0.91	0.5	0.74	0.17	0.42	0.065	0.18
	2817839	0.92	0.56	0.088	0.79	0.59	0.79	0.34	0.98	0.12	0.74	0.61
	2817883	0.2	0.35	0.91	0.1	0.69	0.59	0.7	0.86	0.44	0.089	0.5
	2817895	0.31	0.28	0.27	0.32	0.36	0.66	0.61	0.099	0.16	0.68	0.71
	2817871	0.34	0.84	0.7	0.3	0.58	0.27	0.37	0.85	0.47	0.12	0.42
rs1650697 (MSH3)	2817910	3e-05	0.023	0.87	0.085	0.15	0.13	0.12	0.69	0.32	0.013	0.0028
	2817868	0.00096	4.3e-05	0.061	0.32	0.34	0.67	0.13	0.87	0.027	0.17	0.4
	2817866	0.01	5.6e-05	0.087	0.097	0.49	0.13	0.039	0.41	0.042	0.19	0.099
	2817896	0.01	0.00055	0.011	0.025	0.11	0.1	0.22	0.95	0.012	0.74	0.41
	2817850	0.0027	0.0011	0.084	0.34	0.94	0.14	0.1	0.9	0.039	0.011	0.58
	t2817837	0.012	0.0012	0.11	0.053	0.38	0.2	0.18	0.85	0.2	0.16	0.61
	2817908	0.026	0.0018	0.61	0.32	0.44	0.37	0.14	0.69	0.93	0.18	0.58
	2817912	0.016	0.0024	0.043	0.15	0.29	0.54	0.36	0.32	0.2	0.23	0.65
	2817871	0.58	0.98	0.73	0.003	0.57	0.92	0.4	0.53	0.32	0.6	0.77
	2817881	0.023	0.0051	0.18	0.35	0.43	0.66	0.047	0.69	0.19	0.54	0.5
	2817890	0.045	0.048	0.0057	0.79	0.53	0.22	0.97	0.51	0.3	0.18	0.35
	2817887	0.15	0.01	0.045	0.29	0.65	0.62	0.93	0.23	0.5	0.37	0.97
	2817839	0.12	0.16	0.75	0.07	0.77	0.52	0.56	0.01	0.97	0.24	0.92
	2817856	0.014	0.34	0.035	0.69	0.63	0.096	0.17	0.68	0.48	0.3	0.13
	2817892	0.2	0.12	0.017	0.97	0.14	0.6	0.83	0.48	0.3	0.18	0.4
	2817907	0.046	0.022	0.21	0.48	0.2	0.23	0.031	0.53	0.25	0.56	0.71
	2817848	0.045	0.065	0.21	0.023	0.73	0.14	0.11	0.98	0.64	0.36	0.87
	2817858	0.025	0.1	0.095	0.09	0.77	0.073	0.15	0.47	0.32	0.13	0.63
	2817882	0.026	0.032	0.23	0.29	0.49	0.49	0.082	1	0.035	0.33	0.71
	2817851	0.079	0.027	0.36	0.54	0.48	0.051	0.22	0.49	0.68	0.11	0.67
	2817847	0.21	0.034	0.15	0.2	0.73	0.27	0.42	0.55	0.18	0.037	0.69
	2817914	0.035	0.079	0.1	0.16	0.077	0.34	0.26	0.89	0.19	0.81	0.48
	2817895	0.39	0.81	0.28	0.75	0.37	0.42	0.98	0.38	0.93	0.044	0.37
	2817883	0.25	0.38	0.42	0.085	0.56	0.28	0.54	0.93	0.85	0.73	0.58
	2817838	0.25	0.12	0.48	0.91	0.34	0.95	0.11	0.21	0.1	0.13	0.51
	2817886	0.51	0.18	0.73	0.57	0.76	0.79	0.71	0.31	0.69	0.16	0.78
	2817870	0.59	0.96	0.88	0.35	0.67	0.94	0.62	0.73	0.7	0.46	0.77
rs62456190 (PMS2)	2989288	0.13	0.99	0.34	0.59	0.37	0.38	0.7	0.21	0.62	0.0063	0.28
	3037163	0.62	0.15	0.022	0.17	0.66	0.65	0.46	0.98	0.69	0.65	0.51
	2989289	0.95	0.099	0.26	0.52	0.31	0.92	1	0.69	0.42	0.58	0.3
	3037171	0.34	0.77	0.63	0.63	0.18	0.51	0.37	0.84	0.13	0.42	0.53
	t2989269	0.67	0.72	0.18	0.67	0.14	0.73	0.56	0.95	0.74	0.19	0.29
	3037168	0.43	0.64	0.15	0.26	0.31	0.44	0.31	0.4	0.82	0.21	0.88
	2989273	0.71	0.22	0.91	0.2	0.29	0.89	0.41	0.5	0.24	0.32	0.59
	3037165	0.87	0.98	0.84	0.49	0.72	0.89	0.6	0.23	0.79	0.64	0.38
	3037174	0.94	0.78	0.94	0.28	0.73	0.91	0.47	0.24	0.51	0.37	0.71
	3037166	0.63	0.46	0.85	0.36	0.95	0.51	0.26	0.73	0.93	0.85	0.57
	t3037142	0.57	0.5	0.45	0.68	0.97	0.91	0.36	0.31	0.59	0.93	0.89
